# Supplementary material for: Rifaximin is an effective alternative to metronidazole for the treatment of chronic enteropathy in dogs: a randomised trial
Source: BMC Vet Res. 2016 Oct 6;12:217. doi: 10.1186/s12917-016-0851-0 (PMC5053129; doi:10.1186/s12917-016-0851-0)
Supplement: Additional file 1: — Raw Data Rifaximin BMC Vet Res.xlsx (Raw Data Spreadsheet). Raw data of CIBDAI scores, remission rates at day 21, dog weights, and C-reactive protein levels. (XLSX 10 kb) [file 12917_2016_851_MOESM1_ESM.xlsx]

## Sheet: Foglio1
CIBDAI scores						Remission rates at D21					Dog Weights				C-reactive protein levels
MET D0	MET D21	RIF D0	RIF D21			MET	RIF				MET	RIF			MET D0	MET D21	RIF D0	RIF D21
8	1	9	0			87.5	100				20	28			8.5	3.4	7.3	0.3
11	0	4	0			100	100				28	21			11.2	3.2	11.4	2.6
11	4	8	1			70	87.5				11	5			10.3	1.9	9.2	1.6
4	0	3	0			100	100				15	9.5			10.7	2.8	12.4	3.5
8	5	10	3			37.5	70				28	22			9.1	3.7	10.8	1.9
7	0	6	0			100	100				32	13			8.8	0.9	8.8	0.7
8	0	10	1			100	90				6	12			7.1	0.5	9.4	2.1
4	0	5	2			100	60				45	20			9.4	1.6	13.1	3.5
7	1	8	2			85.71	87.5				17.5	7			13	5.1	10.9	1.8
9	2	10	2			77.7	80				14	26			11.4	3.5	11.5	2.5
		8	0				80					25					13.5	5
		4	0				100					7					8.9	0.6
		6	0				100					7					10.2	1.8
		11	2				81.8					26					9	3.3
